# Supplementary material for: Sorption of CO2, CH4 and Their Mixtures in Amorphous Poly(2,6-dimethyl-1,4-phenylene)oxide (PPO)
Source: Polymers (Basel). 2023 Feb 24;15(5):1144. doi: 10.3390/polym15051144 (PMC10007344; doi:10.3390/polym15051144)
Supplement: Supplementary file 1 [file polymers-15-01144-s001.zip]

Archive with 1 entries (1 files):
- polymers-2193451-supplementary1.pdf
